# Supplementary material for: A highly specific and sensitive massive parallel sequencer-based test for somatic mutations in non-small cell lung cancer
Source: PLoS One. 2017 Apr 27;12(4):e0176525. doi: 10.1371/journal.pone.0176525 (PMC5407820; doi:10.1371/journal.pone.0176525)
Supplement: S3 Table — Primers for the 3rd PCR are shown. Sequences for the adaptors 1-F and 1-B are colored in blue and light blue, respectively, whereas the sequences for the adaptors 2-F and 2-B are shown in green and yellow green, respectively. Index sequences are shown in black. For an individual sample, one 5ʹ primer and one 3ʹ primer were selected so that each sample had a different combination of indexes. Here, any two I5 indexes or any two I7 indexes differ in at least four positions. When entering the index sequence in the for the MiSeq SampleSheet.csv file, the anti-sense of the 5ʹ primer index sequence is entered as the I7 index, and the sense of the 3ʹ primer index sequence is entered as the I5 index. For example, when using 5ʹK301 and 3ʹH501, enter “CACACATGTCGT” as the I7 index and the “GTACAGTCACGT” as the I5 index. (XLSX) [file pone.0176525.s006.xlsx]

## Sheet: Sheet1
Gene	Mutation	Rate of false positive reads (x10-4)	Rate of false negative reads (x10-4)
EGFR
	G719S	0.00	3.61
	G719C	0.00	4.41
	G719A	0.00	5.61
	exon 19 deletions	1.21	0.00
	T790M	1.62	6.93
	C797S	0.05	6.43
	S768I	0.04	3.54
	L858R	0.43	2.58
	L861Q	0.27	3.30
KRAS
	G12S	1.00	4.14
	G12R	0.16	3.53
	G12C	0.21	3.16
	G12D	0.75	4.14
	G12A	0.08	3.53
	G12V	0.08	3.61
	G13S	1.47	2.66
	G13R	0.20	9.10
	G13C	0.29	3.61
	G13D	0.70	2.66
	G13A	0.19	4.23
	G13V	0.18	3.61
	Q61K	0.11	2.98
	Q61E	0.18	3.04
	G61R	1.78	3.93
	Q61P	0.08	5.18
	Q61L	0.55	5.21
	Q61H	0.53	10.38
BRAF
	G466V	0.57	2.10
	G469A	1.97	3.10
	G469E	0.68	3.38
	G469V	0.66	3.33
	D594G	0.83	3.21
	D594V	0.23	2.19
	G596R	0.07	3.02
	V600E	1.11	2.59
ERBB2
	YVMA776–779ins	0.00	0.00
	G776V Cins	0.00	0.00
	G776L Cins	0.00	0.00
	GSP781–783ins	0.00	0.00
